# Supplementary material for: TRIM21 facilitates inflammasome assembly and contributes to autoinflammatory disease
Source: Nat Commun. 2026 May 22;17:6726. doi: 10.1038/s41467-026-73350-3 (PMC13385917; doi:10.1038/s41467-026-73350-3)
Supplement: Supplementary file 4 — Source Data [file 41467_2026_73350_MOESM4_ESM.zip]

Archive with 13 entries (12 files):
- Source data revised/
- Source data revised/Carriere_original_WesternBlot_Images.pdf
- Source data revised/Carriere_P values.xlsx
- Source data revised/Carriere_Statistical_Source Data Fig1.xlsx
- Source data revised/Carriere_Statistical_Source Data Fig2.xlsx
- Source data revised/Carriere_Statistical_Source Data Fig3.xlsx
- Source data revised/Carriere_Statistical_Source Data Fig4.xlsx
- Source data revised/Carriere_Statistical_Source Data Fig5.xlsx
- Source data revised/Carriere_Statistical_Source Data Fig6.xlsx
- Source data revised/Carriere_Statistical_Source Data Supplementary Fig 1.xlsx
- Source data revised/Carriere_Statistical_Source Data Supplementary Fig 2.xlsx
- Source data revised/Carriere_Statistical_Source Data Supplementary Fig 3.xlsx
- Source data revised/Carriere_Statistical_Source Data Supplementary Fig 4.xlsx
