# Supplementary material for: TRIM21 facilitates inflammasome assembly and contributes to autoinflammatory disease
Source: Nat Commun. 2026 May 22;17:6726. doi: 10.1038/s41467-026-73350-3 (PMC13385917; doi:10.1038/s41467-026-73350-3)
Supplement: Supplementary file 4 — Source Data [file 41467_2026_73350_MOESM4_ESM.zip › Source data revised/Carriere_P values.xlsx]

## Sheet: Fig 1
			method
Fig 1b
UT:
Ctrl/TRIM21 KO	<0.0001		one-way ANOVA with Dunnett's post test
Ctrl/ASC KO	<0.0001		one-way ANOVA with Dunnett's post test
LPS+Nig
Ctrl/TRIM21 KO	<0.0001		one-way ANOVA with Dunnett's post test
Ctrl/ASC KO	<0.0001		one-way ANOVA with Dunnett's post test

## Sheet: Fig 2
						method
Fig 2a
IL-1b LPS+Nig	<0.0001					unpaired, parametric, Two-tailed
IL-18 LPS+Nig	<0.0001					unpaired, parametric, Two-tailed
TNF LPS	<0.0001					unpaired, parametric, Two-tailed
TNF LPS+Nig	0.0041					unpaired, parametric, Two-tailed
IL-6 LPS	0.0121					unpaired, parametric, Two-tailed
Fig 2b	Ctrl/TRIM21 KO	Ctrl/ASC KO	Ctrl/NLRP3 KO	Ctrl/CASP1 KO
Nig	0.0001	<0.0001	<0.0001	<0.0001		one-way ANOVA with Dunnett's post test
CPPD	<0.0001	<0.0001	<0.0001	<0.0001		one-way ANOVA with Dunnett's post test
SiO2	<0.0001	<0.0001	<0.0001	<0.0001		one-way ANOVA with Dunnett's post test
poly(dA:dT)	<0.0001	<0.0001		<0.0001		one-way ANOVA with Dunnett's post test
flagellin	<0.0001	<0.0001		<0.0001		one-way ANOVA with Dunnett's post test
LeTx	0.017	<0.0001		<0.0001		one-way ANOVA with Dunnett's post test
TcdB	<0.0001	<0.0001		<0.0001		one-way ANOVA with Dunnett's post test
Fig 2e
10 min	0.0086					unpaired, parametric, Two-tailed
20 min	<0.0001					unpaired, parametric, Two-tailed
30 min	0.0002					unpaired, parametric, Two-tailed
Fig 2g
IL-1b
TRIM21/TRIM21dRING	<0.0001					one-way ANOVA with Dunnett's post test
TRIM21/TRIM21dPRY/SPRY	<0.0001					one-way ANOVA with Dunnett's post test
TRIM21/NLRP3 KO	<0.0001					one-way ANOVA with Dunnett's post test
IL-18
TRIM21/TRIM21dRING	0.0223					one-way ANOVA with Dunnett's post test
TRIM21/TRIM21dPRY/SPRY	0.0091					one-way ANOVA with Dunnett's post test
TRIM21/NLRP3 KO	0.0045					one-way ANOVA with Dunnett's post test

## Sheet: Fig 3
			method
Fig 3a
IL-1b
LPS+Nig 5 uM	0.0026		unpaired, parametric, Two-tailed
LPS+Nig10 uM	<0.0001		unpaired, parametric, Two-tailed
IL-18
LPS+Nig 10 uM	0.0002		unpaired, parametric, Two-tailed
Fig 3c
	<0.0001		unpaired, parametric, Two-tailed
Fig 3e
	0.0434		unpaired, parametric, Two-tailed
Fig 3f
	0.0185		Log-rank (Mantel-Cox) test

## Sheet: Fig 4
			method
Fig 4c
	0.0029		unpaired, parametric, Two-tailed
Fig 4d
	0.0014		unpaired, parametric, Two-tailed

## Sheet: Fig 5
										method
Fig 5c
Nig (min)	5	10	15	20	25	30	35	40
ASC+	0.0002	0.0002	<0.0001	0.0077	<0.0001	0.0138	<0.0001	0.0067		one-way ANOVA with Dunnett's post test
ASC+TRIM21+	<0.0001	<0.0001	<0.0001	0.0023	<0.0001	0.0099	<0.0001	0.0016		one-way ANOVA with Dunnett's post test
Fig 5d
Mander's CC	<0.0001
Pearson's CC	<0.0001
Fig 5e
	0.0007									unpaired, parametric, Two-tailed
Fig 5f
	0.0379									unpaired, parametric, Two-tailed
Fig 5g
	Ctrl/TRIM21 KO	Ctrl/ASC KO	Ctrl/NLRP3 KO
	<0.0001	<0.0001	<0.0001							one-way ANOVA with Dunnett's post test
Fig 5k
	LPS/ASC+TRIM21+ particles
	Ctrl/TRIM21KO (+)	Ctrl/NLRP3KO (+)	Ctrl/TRIM21KO (++)	Ctrl/NLRP3KO (++)	Ctrl/TRIM21KO (+++)	Ctrl/NLRP3KO (+++)
	0.0112	0.009	0.0245	0.0179	0.0232	0.026				one-way ANOVA with Dunnett's post test

## Sheet: Fig 6
			method
Fig 6b
body weight	<0.0001		linear regression model
survival	<0.0001		Log-rank (Mantel-Cox) test (conservative)
Fig 6c
ASC+	0.0041		unpaired, parametric, Two-tailed
TRIM21+	0.0542		unpaired, parametric, Two-tailed
ASC+TRIM21+	0.005		unpaired, parametric, Two-tailed
Fig 6d
TRIM21+	0.0059		unpaired, parametric, Two-tailed
ASC+TRIM21+	0.0476		unpaired, parametric, Two-tailed
Fig 6f
ASC+	0.0162		unpaired, parametric, Two-tailed
TRIM21+	0.0424		unpaired, parametric, Two-tailed
Fig 6g
ASC+	0.5629		R2 linear regression model
TRIM21+	0.5245		R2 linear regression model
Fig 6h
P25	0.034		unpaired, parametric, Two-tailed

## Sheet: Supplemental Fig 2
			method
Supplemental Fig 2a
IL1B	<0.0001		unpaired, parametric, Two-tailed
TNF	<0.0001		unpaired, parametric, Two-tailed
CASP1	0.009		unpaired, parametric, Two-tailed
Supplemental Fig 2c
THP-1 siRNA	<0.0001		unpaired, parametric, Two-tailed
hMF siRNA	0.0236		unpaired, parametric, Two-tailed
Supplemental Fig 2e
IL-1b+Casp1+ASC+NLRP3	0.0401		unpaired, parametric, Two-tailed
IL-1b+Casp1+ASC+NLRP3+TRIM21	0.0129		unpaired, parametric, Two-tailed

## Sheet: Supplemental Fig 3
				method
Supplemental Fig 3b
UT Trim21	0.0035			unpaired, parametric, Two-tailed
LPS Trim21	<0.0001			unpaired, parametric, Two-tailed
Supplemental Fig 3c
IL-1b	WT/Trim21 KO	WT/Nlrp3 KO
LPS+Nig 30 min	<0.0001	<0.0001		one-way ANOVA with Dunnett's post test
LPS+Nig 60 min	<0.0001	<0.0001		one-way ANOVA with Dunnett's post test
Supplemental Fig 3e
	Cas9/Trim21 KO	Cas9/Nlrp3 KO
LPS+Nig	0.0011	0.0002		one-way ANOVA with Dunnett's post test
Supplemental Fig 3g
	0.0298			Log-rank (Mantel-Cox) test
Supplemental Fig 3h
	0.0115			Log-rank (Mantel-Cox) test
