# Supplementary material for: TRIM21 facilitates inflammasome assembly and contributes to autoinflammatory disease
Source: Nat Commun. 2026 May 22;17:6726. doi: 10.1038/s41467-026-73350-3 (PMC13385917; doi:10.1038/s41467-026-73350-3)
Supplement: Supplementary file 4 — Source Data [file 41467_2026_73350_MOESM4_ESM.zip › Source data revised/Carriere_Statistical_Source Data Fig1.xlsx]

## Sheet: Fig 1b
PLA
	Ctrl		TRIM21 KO		ASC KO
	UT	LPS+Nig	UT	LPS+Nig	UT	LPS+Nig
	100	47	0	0	0	8
	100	63	0	0	0	43
	89	100	0	1	11	24
	83	90	0	0	0	0
	89	93	0	0	0	7
	64	80	0	0	32	5
	100	100	0	0	0	7
	100	76	2	0	0	8
	100	73	0	0	0	43
	100	87	0	0	0	27
	100	69	4	0	0	48
	100	83	0	0	0	38
	93		0		7	23
mean values
	Ctrl		TRIM21 KO		ASC KO
	UT	LPS+Nig	UT	LPS+Nig	UT	LPS+Nig
	93.6923	80.0833	0.461538	0.0833333	3.84615	21.6154
