# Supplementary material for: TRIM21 facilitates inflammasome assembly and contributes to autoinflammatory disease
Source: Nat Commun. 2026 May 22;17:6726. doi: 10.1038/s41467-026-73350-3 (PMC13385917; doi:10.1038/s41467-026-73350-3)
Supplement: Supplementary file 4 — Source Data [file 41467_2026_73350_MOESM4_ESM.zip › Source data revised/Carriere_Statistical_Source Data Fig2.xlsx]

## Sheet: Fig 2a
IL-1b
	Ctrl				TRIM21 KO
LPS	14.047	14.092	13.82	14.456	11.888	14.07	13.41	10.319
LPS+Nig	255.23	236.43	221.34	232.34	60.301	64.575	67.711	68.893
mean values
	Ctrl	TRIM21 KO
LPS	14.1038	12.4217
LPS+Nig	236.335	65.37
IL-18
	Ctrl				TRIM21 KO
LPS	90.788	86.554	85.557	81.946	100.38	92.282	91.286	89.792
LPS+Nig	2998.7	2978.8	2976.6	2907.1	1492.2	1362.4	1422	1375.3
mean values
	Ctrl	TRIM21 KO
LPS	86.2113	93.435
LPS+Nig	2965.3	1412.98
TNF
	Ctrl				TRIM21 KO
LPS	29.24	28.066	27.655	27.244	54.135	54.605	49.79	47.97
LPS+Nig	46.678	48.557	52.726		63.823	57.599	66.876	63.882
mean values
	Ctrl	TRIM21 KO
LPS	28.0512	51.625
LPS+Nig	49.3203	63.045
IL-6
	Ctrl				TRIM21 KO
LPS	16.227	16.051	15.477	15.301	17.418	16.403	18.608	17.947
LPS+Nig	16.139	15.698	17.065	16.932	16.403	15.213	23.459	22.268
mean values
	Ctrl	TRIM21 KO
LPS	15.764	17.594
LPS+Nig	16.4585	19.3358

## Sheet: Fig 2b
IL-1b
	Ctrl			TRIM21 KO			ASC KO			NLRP3 KO			CASP1 KO
Ctrl	4.1326	4.6355	4.1982	3.9577	4.3513	4.4825	3.9704	3.5734	4.3895	3.9704	3.9484	3.8602	5.0755	4.68	4.1087
LPS	6.844	8.5713	6.2973	5.8381	4.2201	4.5481	4.2131	4.3013	4.3013	6.9924	3.9263	5.0072	5.0535	4.6141	4.7898
LPS+Nig	89.409	97.871	149.65	30.437	24.293	22.369	3.9925	3.6616	4.3675	4.0366	3.6837	4.2351	4.8777	5.1853	4.8338
LPS+CPPD	83.549	78.673	97.783	13.666	15.393	13.01	4.0366	4.2131	4.2131	8.9335	8.735	8.9335	9.2501	8.7447	7.734
LPS+SiO2	401.78	446.26	420.83	148.47	140.62	154.57	29.734	33.286	42.02	24.154	28.786	27.506	24.059	28.563	30.892
LPS+poly(dA:dT)	170.29	182.08	161.19	47.558	46.618	41.545	6.1762	7.2726	7.6901				10.305	10.656	10.107
LPS+flagellin	145.41	144.64	141.45	73.797	84.948	80.706	7.6762	10.389	9.3305				11.403	12.062	18.017
LPS+LeTx	12.135	13.841	15.809	8.0291	9.4188	9.9923	4.8997	4.5262	4.4163				4.4602	5.3831	4.4602
LPS+TcdB	13.229	16.137	13.622	5.379	5.86	7.2157	3.9043	3.8822	4.0366				4.9876	4.7898	4.7898
mean values
	Ctrl	TRIM21 KO	ASC KO	NLRP3 KO	CASP1 KO
Ctrl	4.3221	4.26383	3.97777	3.92633	4.6214
LPS	7.23753	4.86877	4.2719	5.30863	4.81913
LPS+Nig	112.31	25.6997	4.0072	3.98513	4.9656
LPS+CPPD	86.6683	14.023	4.15427	8.86733	8.57627
LPS+SiO2	422.957	147.887	35.0133	26.8153	27.838
LPS+poly(dA:dT)	171.187	45.2403	7.0463		10.356
LPS+flagellin	143.833	79.817	9.1319		13.8273
LPS+LeTx	13.9283	9.14673	4.61407		4.76783
LPS+TcdB	14.3293	6.15157	3.94103		4.85573

## Sheet: Fig 2e
LDH
	Ctrl			TRIM21 KO
LPS	7.93831	7.49335	7.26172	6.29254	5.83538	5.85367
LPS+Nig 10	13.3023	12.3758	13.5278	9.19398	8.61491	8.41985
LPS+Nig 20	67.1374	66.0585	65.7415	21.8786	21.2386	21.6836
LPS+Nig 30	90.678	88.6665	90.8304	39.3909	37.7999	37.4891
mean values
	Ctrl	TRIM21 KO
LPS	7.56446	5.99386
LPS+Nig 10	13.0687	8.74291
LPS+Nig 20	66.3125	21.6003
LPS+Nig 30	90.0583	38.2266

## Sheet: Fig 2g
IL-1b
	TRIM21			TRIM21DRING			TRIM21DBBox/CC			TRIM21DPRY/SPRY			NLRP3 KO
UT	6.3377	6.232	9.26	6.3377	6.2672	6.4081	6.3729	6.3729	6.6193	6.5841	5.9504	6.4433	6.1264	6.3729	6.232
PAM	87.9526	132.14	143.654	62.5315	38.8357	52.9898	100.558	404.307	130.591	48.2014	36.8288	44.5396	45.8776	35.8078	32.0052
PAM+Nig	925.474	716.648	464.092	148.724	129.781	128.619	824.74	1022.19	1020.5	65.1018	57.9191	125.708	13.802	19.6819	11.3374
mean values
	TRIM21	TRIM21DRING	TRIM21DBBox/CC	TRIM21DPRY/SPRY	NLRP3 KO
UT	7.27657	6.33767	6.45503	6.32593	6.24377
PAM	121.249	51.4523	211.819	43.1899	37.8969
PAM+Nig	702.071	135.708	955.812	82.9096	14.9404
IL-18
	TRIM21			TRIM21DRING			TRIM21DBBox/CC			TRIM21DPRY/SPRY			NLRP3 KO
UT	70.7157	52.1725	63.906	67.8871	78.2587	78.8873	77.4206	92.9257	75.5348	125.088	107.278	104.659	97.4305	75.1158	100.364
PAM	92.6114	171.394	147.717	93.4495	76.4777	80.5635	150.651	232.262	130.85	109.478	112.831	99.6306	97.3258	93.9733	104.869
PAM+Nig	504.858	349.912	245.081	209.585	144.993	119.326	423.98	508.734	357.245	95.44	89.678	186.128	69.3538	114.402	102.983
mean values
	TRIM21	TRIM21DRING	TRIM21DBBox/CC	TRIM21DPRY/SPRY	NLRP3 KO
UT	62.2647	75.011	81.9604	112.342	90.9701
PAM	137.241	83.4969	171.254	107.313	98.7226
PAM+Nig	366.617	157.968	429.986	123.749	95.5797
TNF
	TRIM21			TRIM21DRING			TRIM21DBBox/CC			TRIM21DPRY/SPRY			NLRP3 KO
UT	48.5348	44.3144	32.0488	36.533	36.4011	43.9187	38.6432	33.1039	31.9169	30.8618	36.1373	36.4011	27.3008	29.411	30.7299
PAM	2933.72	3190.5	3381.08	2733.25	2802.88	2861.57	2634.59	2777.83	2852.74	2063.78	1765.06	1773.37	1705.18	1341.7	1190.16
PAM+Nig	3168.87	3337.03	3431.73	2885.18	2875.29	3150.67	2710.43	2886.63	2927.25	2749.47	2606.5	2741.71	1913.69	1784.84	1652.03
mean values
	TRIM21	TRIM21DRING	TRIM21DBBox/CC	TRIM21DPRY/SPRY	NLRP3 KO
UT	41.6327	38.9509	34.5547	34.4667	29.1472
PAM	3168.43	2799.23	2755.05	1867.4	1412.34
PAM+Nig	3312.54	2970.38	2841.44	2699.23	1783.52
