# Supplementary material for: TRIM21 facilitates inflammasome assembly and contributes to autoinflammatory disease
Source: Nat Commun. 2026 May 22;17:6726. doi: 10.1038/s41467-026-73350-3 (PMC13385917; doi:10.1038/s41467-026-73350-3)
Supplement: Supplementary file 4 — Source Data [file 41467_2026_73350_MOESM4_ESM.zip › Source data revised/Carriere_Statistical_Source Data Fig3.xlsx]

## Sheet: Fig 3a
IL-1b
	TRIM21 fl/+			TRIM21 fl/+ CreL
untreated	8.76988	9.0753	9.90429	8.33357	8.55172	8.46446
LPS	10.3842	10.5588	10.0788	9.68614	11.7804	9.99156
LPS+Nig 5	321.896	322.998	480.929	31.6911	13.1172	21.0924
LPS+Nig 10	1159.32	1099.5	1135.79	400.544	272.274	362.482
mean values
	TRIM21 fl/+	TRIM21 fl/+ CreL
untreated	9.24982	8.44992
LPS	10.3406	10.486
LPS+Nig 5	375.274	21.9669
LPS+Nig 10	1131.53	345.1
IL-18
	TRIM21 fl/+			TRIM21 fl/+ CreL
untreated	205.096	213.965	207.313	184.032	183.81	187.468
LPS	196.448	200.883	198.444	194.453	196.559	185.473
LPS+Nig 10	1292.94	1063.67	1261.16	243.271	211.736	232.192
mean values
	TRIM21 fl/+	TRIM21 fl/+ CreL
untreated	208.791	185.103
LPS	198.592	192.162
LPS+Nig 10	1205.93	229.066
TNF
	TRIM21 fl/+			TRIM21 fl/+ CreL
untreated	27.4347	27.5879	24.0628	30.0402	30.3467	27.0259
LPS	1199.97	1211.93	1135.65	1172.74	1178.21	1140.35
LPS+Nig 10	1344.06	1315.63	1326.05	1257.8	1219.4	1211.29
mean values
	TRIM21 fl/+	TRIM21 fl/+ CreL
untreated	26.3618	29.1376
LPS	1182.52	1163.77
LPS+Nig 10	1328.58	1229.5

## Sheet: Fig 3c
LDH
	TRIM21 fl/+							TRIM21 fl/+ CreL
UT	11.4868	12.7814	7.81993	7.59801	7.82521	9.88587	6.64694	2.45165	2.99588	3.4767	3.04872	4.7448	2.75283
LPS	5.37356	5.57963	6.10272	3.87298	3.8994	9.11445	7.64557	4.40664	4.67611	2.36711	5.11994	6.58882	3.41858
LPS+Nig	95.8628	100.481	85.8343	80.7619	77.3169	81.9243		25.4676	27.4807	32.5108	39.1155	36.7431	26.9576
mean values
	TRIM21 fl/+	TRIM21 fl/+ CreL
untreated	9.14917	3.2451
LPS	5.94118	4.42953
LPS+Nig	87.0302	31.3792

## Sheet: Fig 3e
IL-1b
	TRIM21 fl/+						TRIM21 fl/+ CreL
LPS 4h	14.166	9.1292	8.1848	39.6342	19.5176	25.296	4.4072	7.7126	2.6758	12.7494	11.4902	6.1386
mean values
	TRIM21 fl/+	TRIM21 fl/+ CreL
LPS 4h	19.3213	7.52897

## Sheet: Fig 3f
survival
Hours	TRIM21 fl/+	TRIM21 fl/+ CreL
24	1
48	1
60	1
60		1
72	1
72	1
96		0
96		0
96		0
96		0
mean values
	TRIM21 fl/+	TRIM21 fl/+ CreL
LPS	60	undefined
