# Supplementary material for: TRIM21 facilitates inflammasome assembly and contributes to autoinflammatory disease
Source: Nat Commun. 2026 May 22;17:6726. doi: 10.1038/s41467-026-73350-3 (PMC13385917; doi:10.1038/s41467-026-73350-3)
Supplement: Supplementary file 4 — Source Data [file 41467_2026_73350_MOESM4_ESM.zip › Source data revised/Carriere_Statistical_Source Data Fig4.xlsx]

## Sheet: Fig 4a
mean values
	Ctrl	TRIM21 KO	NLRP3 KO
Ctrl	0.88	0.73	1
Pam	0.53	0.79	1.04
Pam+Nig	28.1	5.32	0.98

## Sheet: Fig 4c
mScarlet
	untreated			LPS+Nig
DMSO	0.5303	-0.0092	0.5528	5.2571	4.7481	4.1011
PYR-41 70nM	0.7868	1.5861	1.6221	2.1951	2.0031	2.5771
mean values
	untreated	LPS+Nig
DMSO	0.357967	4.7021
PYR-41 70nM	1.33167	2.25843

## Sheet: Fig 4d
mScarlet
	untreated			LPS+Nig
DMSO	0.3817	0.6678	0.4724	1.2576	1.4256	1.3966
DSF	0.4484	0.4653	0.108	0.5467	0.6119	0.7931
mean values
	untreated	LPS+Nig
DMSO	0.5073	1.35993
DSF	0.340567	0.650567
