# Supplementary material for: TRIM21 facilitates inflammasome assembly and contributes to autoinflammatory disease
Source: Nat Commun. 2026 May 22;17:6726. doi: 10.1038/s41467-026-73350-3 (PMC13385917; doi:10.1038/s41467-026-73350-3)
Supplement: Supplementary file 4 — Source Data [file 41467_2026_73350_MOESM4_ESM.zip › Source data revised/Carriere_Statistical_Source Data Fig5.xlsx]

## Sheet: Fig 5a
mean values
	Ctrl	ASC KD	NLRP3 KO
Ctrl	0.6	0.69	0.48
Pam	0.09	0.61	0.49
Pam+Nig	8.07	0.98	0.4

## Sheet: Fig 5c
ASC+
	Ctrl	LPS	PLS+Nig 5	PLS+Nig 10	PLS+Nig 15	PLS+Nig 20	PLS+Nig 25	PLS+Nig 30	PLS+Nig 35	PLS+Nig 40	PLS+Nig 45
	0	1.03	11.39	14.41	17.92	9.17	19.44	15.12	9.76	10.81	4.76
	6.67	12.5	8.6	6.5	14.66	13.64	19.77	13.16	19.82	11.94	4.08
	3.92	7.04	17.05	15.63	19.75	8.24	18.42	8.14	25.33	10.67	8.22
	4.41	1.37	16.13	8.43	14.47	14.47	17.14	10.45	11.46	11.36	13.33
	9.21	3	17.07	6.25	14.13	12.63	19.28	14.71	16.67	12.35	8.51
	4.48	8.99	15.15	12.16	13.92	9.8	12.82	11.27	17.5	8.33	3.66
	5.26	2.15	12.77	19.05	10	9.88	11.11	6.19	28.57	16.67	3.26
	10.64	2.53	12.22	13.1	21.25	15.09	8.91	5.68	7.78	12	15.19
	4.55	5.32	12.2	15.07	14.43	10	13.7	14.74	6.59	15.07	6.15
	10.78	1.67	11.32	23.29	10.89	9.64	8.89		5.43	4.17
mean values
	Ctrl	LPS	PLS+Nig 5	PLS+Nig 10	PLS+Nig 15	PLS+Nig 20	PLS+Nig 25	PLS+Nig 30	PLS+Nig 35	PLS+Nig 40	PLS+Nig 45
ASC+	5.992	4.56	13.39	13.389	15.142	11.256	14.948	11.0511	14.891	11.337	7.46222
ASC+/TRIM21+
	Ctrl	LPS	PLS+Nig 5	PLS+Nig 10	PLS+Nig 15	PLS+Nig 20	PLS+Nig 25	PLS+Nig 30	PLS+Nig 35	PLS+Nig 40	PLS+Nig 45
	0	1.03	11.39	14.41	17.92	9.17	19.44	15.12	9.76	10.81	4.76
	6.67	12.5	8.6	6.5	14.66	13.64	19.77	13.16	19.82	11.94	4.08
	3.92	7.04	17.05	15.63	19.75	8.24	18.42	8.14	25.33	10.67	8.22
	4.41	1.37	16.13	8.43	14.47	14.47	17.14	10.45	11.46	11.36	13.33
	9.21	3	17.07	6.25	14.13	12.63	19.28	14.71	16.67	12.35	8.51
	4.48	8.99	15.15	12.16	13.92	9.8	12.82	11.27	17.5	8.33	3.66
	5.26	2.15	12.77	19.05	10	9.88	11.11	6.19	28.57	16.67	3.26
	10.64	2.53	12.22	13.1	21.25	15.09	8.91	5.68	7.78	12	15.19
	4.55	5.32	12.2	15.07	14.43	10	13.7	14.74	6.59	15.07	6.15
	10.78	1.67	11.32	23.29	10.89	9.64	8.89		5.43	4.17
mean values
	Ctrl	LPS	PLS+Nig 5	PLS+Nig 10	PLS+Nig 15	PLS+Nig 20	PLS+Nig 25	PLS+Nig 30	PLS+Nig 35	PLS+Nig 40	PLS+Nig 45
ASC+/TRIM21+	5.992	4.56	13.39	13.389	15.142	11.256	14.948	11.0511	14.891	11.337	7.46222

## Sheet: Fig 5d
Mander's CC				Pearson's CC
	Cytosol	Speck			Cytosol	Speck
	0.656034	0.969814			0.475014	0.933579
	0.340957	0.856841			-0.018108	0.782188
	0.67371	0.955111			0.234336	0.9187
	0.330944	0.646571			0.263469	0.33767
	0.28514	0.976795			0.204492	0.958884
	0.283946	0.964525			0.012691	0.934083
	0.802938	0.94446			0.555405	0.847813
	0.589234	0.876787			0.393412	0.539776
	0.776679	0.982298			0.344081	0.966146
	0.606466	0.117394			0.237417	-0.287506
	0.776312	0.968293			0.494916	0.918161
	0.781658	0.970161			0.74421	0.933134
	0.663071	0.920407			0.263223	0.868985
	0.212127	0.893041			0.014811	0.801171
	0.8084	0.954891			0.582474	0.916491
	0.677645	0.862665			0.48533	0.777514
	0.716974	0.928424			0.226084	0.893268
	0.323899	0.979927			0.107624	0.957965
	0.667779	0.875645			0.440389	0.76318
	0.781132	0.969811			0.628187	0.939192
	0.685631	0.850566			0.452934	0.721195
	0.62992	0.929003			0.064542	0.795629
	0.632609	0.956474			0.209996	0.904184
	0.531991	0.96523			0.082379	0.852589
	0.523088	0.982746			0.154468	0.973488
	0.27833	0.987388			0.06963	0.98195
	0.270204	0.92032			0.020819	0.854874
	0.764865	0.939651			0.52479	0.837603
	0.733057	0.95805			0.366307	0.915044
	0.676894	0.983435			0.40363	0.952775
	0.187266	0.848443			-0.05479	0.768828
	0.735299	0.991968			0.351579	0.981834
	0.841096	0.962793			0.676603	0.932756
	0.617256	0.951527			0.146678	0.951412
	0.680476	0.839498			0.369915	0.759369
	0.393798	0.770974			0.085531	0.634579
	0.595464	0.874237			0.357171	0.782409
	0.44017	0.976555			0.133568	0.960891
	0.674247	0.91166			0.227932	0.855569
	0.53782	0.97114			0.039491	0.9453
	0.759088	0.947025			0.444904	0.898025
		0.972614				0.920743
		0.859607				0.759606
		0.822042				0.678516
		0.939441				0.888565
		0.972064				0.897862
		0.950449				0.890151
		0.924619				0.870267
mean values				mean values
	Cytosol	Speck			Cytosol	Speck
	0.583991	0.907779			0.288233	0.83055

## Sheet: Fig 5e
EGFP
	untreated			LPS+Nig
DMSO	0.113	0.168	0.083	2.361	1.906	2.23
PYR-41 70nM	0.222	0.383	0.55	0.882	0.869	0.793
mean values
	untreated	LPS+Nig
DMSO	0.121333	2.16567
PYR-41 70nM	0.385	0.848

## Sheet: Fig 5f
EGFP
	untreated			LPS+Nig
DMSO	0.144	0.195	0.187	0.384	0.538	0.677
DSF	0.118	0.082	0.306	0.214	0.403	0.248
mean values
	untreated	LPS+Nig
DMSO	0.175333	0.533
DSF	0.168667	0.288333

## Sheet: Fig 5g
TRIM21
	Ctrl			TRIM21 KO			ASC KO			NLRP3 KO
Ctrl	1.4962	0.7296	0.7742	1.1497	0.9412	0.9091	1.0107	1.006	0.9833	1.0227	0.961	1.0163
LPS	0.8034	0.6109	0.6873	1.0011	0.8736	0.8714	1.0803	1.1337	1.7541	0.8402	0.9568	0.9716
LPS+Nig	5.6104	5.487	5.5907	0.9678	1.01	0.9856	0.9281	0.9606	1.6625	0.7279	0.7842	0.7605
mean values
	Ctrl	TRIM21 KO	ASC KO	NLRP3 KO
Ctrl	1	1	1	1
LPS	0.700533	0.915367	1.3227	0.922867
LPS+Nig	5.5627	0.9878	1.18373	0.757533

## Sheet: Fig 5j
mean values
	ASC+ particles	ASC+TRIM21+ particles
Untreated	56	33
LPS	37	22
LPS/Nigericin	352	316

## Sheet: Fig 5k
IL-1b
	Ctrl			TRIM21 KO			NLRP3 KO
LPS	11.0609	18.3026	14.6321	27.2366	10.1958	10.2915	10.7906	9.36242	9.4682
LPS+pASC+TRIM21+ (+)	126.581	69.6887	185.506	16.4664	14.0252	14.3603	9.04505	10.1029	9.41531
LPS+pASC+TRIM21+ (++)	171.816	78.6664	263.527	20.1522	21.7319	22.8807	9.4682	11.2137	9.78557
LPS+pASC+TRIM21+ (+++)	309.16	98.8538	352.858	24.8911	25.8006	32.7892	31.5783	57.0737	13.4353
mean values
	Ctrl	TRIM21 KO	NLRP3 KO
LPS	14.6652	15.908	9.87373
LPS+pASC+TRIM21+ (+)	127.258	14.9506	9.5211
LPS+pASC+TRIM21+ (++)	171.337	21.5882	10.1558
LPS+pASC+TRIM21+ (+++)	253.624	27.827	34.0291
