# Supplementary material for: TRIM21 facilitates inflammasome assembly and contributes to autoinflammatory disease
Source: Nat Commun. 2026 May 22;17:6726. doi: 10.1038/s41467-026-73350-3 (PMC13385917; doi:10.1038/s41467-026-73350-3)
Supplement: Supplementary file 4 — Source Data [file 41467_2026_73350_MOESM4_ESM.zip › Source data revised/Carriere_Statistical_Source Data Fig6.xlsx]

## Sheet: Fig 6b
weight
	Nlrp3R350V CreL						Nlrp3R350V CreL Trim21 fl/+						WT
day 2	1.71	1.49	1.63	1.54	1.57	1.64	1.97	2	1.77	1.94	1.73	2.18	2.58	2.5	2.32	2.3	2.43	2.56	2.4
day 3	1.79	1.98	1.92	1.87	1.94	1.97	2.48	2.84	2.59	2.77	2.39	2.25	2.96	2.89	2.73	3.19	2.99	2.79	2.94
day 4	1.89	2.03	2.12	1.91	2	2.07	2.98	3.23	2.85	3.38	2.72	2.75	3.45	3.43	3.23	3.29	3.3	3.75	3.13
day 5	2.03	2.37	2.27	2.11	2.32	2.29	3.55	4.04	3.48	3.97	3.33	3.25	4.35	4.62	3.99	4.3	3.6	3.76	3.72	3.83	4.37	4.23	4.06
day 6	2.14	2.45	2.41	2.19	2.42	2.44	3.91	4.6	3.98	4.49	3.69	3.64	4.63	4.83	4.78	5.21	4.53	4.99	4.3	4.24	4.44	4.77	4.46
day 7	2.3	2.62	2.56	2.42	2.59	2.6	4.64	5.44	4.58	5.19	4.24	4.45	5.67	5.43	5.35	5.23	4.5	4.81	5.19	5.48	5.05	5.4	4.59
day 8	2.35	2.62	2.6	2.43	2.6	2.61	5.1	5.9	5.07	5.66	5.02	4.76	5.98	5.91	6.25	6.02	5.52	5.85	5.22	6.05	5.46	5.81	5.15
day 9	2.27	2.46	2.6	2.36	2.52	2.61	6.63	5.67	6.31	5.41	5.23	5.62	6.67	6.8	6.95	6.72
day 10	2.19	2.36	2.52	2.59	2.39	2.18	6.23	7.36	6.18	6.77	6.01	5.78	7.58	7.36	7.08	7.19	7.14
day 11	2.16	2.45					6.32	7.92	6.42	7.26	6.38	6.14	8.05	7.75	7.78	7.54
day 12	2.12						6.3	8.3	6.45	8.02	6.84	6.68	8.5	8	8.55	8
day 13							7.06	9.12	7.22	8.6	8.65	7.4
mean values
	Nlrp3R350V CreL	Nlrp3R350V CreL Trim21 fl/+	WT
day 2	1.59667	1.93167	2.44143
day 3	1.91167	2.55333	2.92714
day 4	2.00333	2.985	3.36857
day 5	2.23167	3.60333	4.07545
day 6	2.34167	4.05167	4.65273
day 7	2.515	4.75667	5.15455
day 8	2.535	5.25167	5.74727
day 9	2.47	5.81167	6.785
day 10	2.37167	6.38833	7.27
day 11	2.305	6.74	7.78
day 12	2.12	7.09833	8.2625
day 13		8.00833
survival
Hours	Nlrp3R350V CreL	Nlrp3R350V CreL Trim21 fl/+	WT
1
2
3
4
5
6
7
8
9
10
11	1
11	1
12	1
12	1
13	1
13	1
14
15
20		0	0
20		0	0
20		0	0
20		0	0
20		0	0
20		0	0
mean values
	Nlrp3R350V CreL	Nlrp3R350V CreL Trim21 fl/+	WT
	undefined	12	undefined

## Sheet: Fig 6c
particles
	Nlrp3R350V						Nlrp3R350V CreL
ASC+	70	71	53	114	48		139	173	225
TRIM21+	52	39	28	106	34		72	190	118
ASC+TRIM21+	33	33	26	63	30	46	68	139	99
mean values
	Nlrp3R350V CreL	Nlrp3R350V CreL Trim21 fl/+
ASC+	71.2	179
TRIM21+	51.8	126.667
ASC+TRIM21+	38.5	102

## Sheet: Fig 6d
particles
	Mefv V726A/V726A							Mefv +/+
ASC+	173	459	1170	1301	488	493	347	884	867	268	92	58	274	505	143	120	75	433	358
TRIM21+	427	444	1354	1208	465	447	436	824	300	306	42	28	148	338	88	62	93	267	290
ASC+TRIM21+	129	417	855	1141	359	302	238	800	296	229	43	26	130	339	73	59	62	255	198
mean values
	Nlrp3R350V CreL	Nlrp3R350V CreL Trim21 fl/+
ASC+	633	339.75
TRIM21+	683	232.167
ASC+TRIM21+	491.571	209.167

## Sheet: Fig 6e
	HD	NOMID	NOMID+Anakinra
	53.12	95	86.2
	46.97	89.88	26.91
	66.37	167.6	69.36
	54.17	45.65	68.47
	77.09	71.82	72.78
		123.5	84.89
		50.85	53.92
mean values
	HD	NOMID	NOMID+Anakinra
ASC+	59.544	92.0429	66.0757

## Sheet: Fig 6f
ASC
	HD	FCAS	FCAS-MWS	NOMID
	0.2979	1.168	1.1527	1.3974
	0.6849	0.6344	0.3807	1.4857
	0.2503	1.0746
	0.3825
mean values
	HD	FCAS	FCAS-MWS	NOMID
	0.4039	0.959	0.7667	1.44155
TRIM21
	HD	FCAS	FCAS-MWS	NOMID
	0.3726	1.1308	1.005	1.3088
	0.8714	0.6142	0.479	1.9221
	0.4051	1.0698
	0.5386
mean values
	HD	FCAS	FCAS-MWS	NOMID
	0.546925	0.938267	0.742	1.61545

## Sheet: Fig 6g
ASC
	G326E (NOMID)	E525K/V198M (FCAS-MWS)	L351P I (FCAS)	L351P II (FCAS)	R260W (FCAS-MWS)	A439V/G564R (FCAS)	F309Y (NOMID)	HD1	HD2	HD3	HD4
	1.622	1.2778	1.2198	0.6828	0.398	1.1256	1.3412	0.3068	0.6952	0.258	0.392
	1.3494	1.0276	1.1162	0.586	0.3634	1.0236	1.4536	0.289	0.6746	0.2426	0.373
mean values
	G326E (NOMID)	E525K/V198M (FCAS-MWS)	L351P I (FCAS)	L351P II (FCAS)	R260W (FCAS-MWS)	A439V/G564R (FCAS)	F309Y (NOMID)	HD1	HD2	HD3	HD4
	1.4857	1.1527	1.168	0.6344	0.3807	1.0746	1.3974	0.2979	0.6849	0.2503	0.3825
TRIM
	G326E (NOMID)	E525K/V198M (FCAS-MWS)	L351P I (FCAS)	L351P II (FCAS)	R260W (FCAS-MWS)	A439V/G564R (FCAS)	F309Y (NOMID)	HD1	HD2	HD3	HD4
	1.387	1.0402	1.1706	0.6392	0.4856	1.0986	1.9244	0.4094	0.8866	0.4094	0.5492
	1.2306	0.9698	1.091	0.5892	0.4724	1.041	1.9198	0.3358	0.8562	0.4008	0.528
mean values
	G326E (NOMID)	E525K/V198M (FCAS-MWS)	L351P I (FCAS)	L351P II (FCAS)	R260W (FCAS-MWS)	A439V/G564R (FCAS)	F309Y (NOMID)	HD1	HD2	HD3	HD4
	1.3088	1.005	1.1308	0.6142	0.479	1.0698	1.9221	0.3726	0.8714	0.4051	0.5386

## Sheet: Fig 6h
mTRIM21+ IgG	WT						Nlrp3 D301N CreL (NOMID)
day10	1.86762	1.72891	2.82868	1.6546	1.70414	1.64469	1.54562	2.63052	1.98156	2.00138
day 25	2.3531	2.12522	2.89308				27.836	13.5539	12.682
mean values
	WT	Nlrp3 D301N CreL (NOMID)
day10	1.90477	2.03977
day 25	2.45713	18.0239

## Sheet: Fig 6i
hTRIM21 IgG
	HD1	CAPS
	28.3917	30.4266
	23.7082	20.7204
	45.1554	36.3537
	27.1805	34.2865
		35.4331
		23.4982
		40.4235
		96.1086
		66.1342
		36.2729
		71.06
		26.3407
		39.8421
		110.24
mean values
	HD1	CAPS
	31.1089	47.6529

## Sheet: Fig 6j
mTRIM21 IgG
FL	0.101367	0.372887	0.0190309	0.136332
DRING	0.0123548	0.335361	0.330904	0.0116279
DbBOX/CC	0.611664	0.400511	0.62742	0.541762
DPRY/SPRY	0	0	0.328655	0.0783614

## Sheet: Fig 6k
hTRIM21 IgG
	FL	DRING	DbBOX/CC	DPRY/SPRY
HD2	1	1	1	1
FCAS (L351P)	1.54794	1.47517	1.461	1.22903
MWS-NOMID (R260W)	2.08557	2.23871	1.88865	1.53605
NOMID (F309Y)	1.18557	1.36117	1.29371	1.14321
