# Supplementary material for: TRIM21 facilitates inflammasome assembly and contributes to autoinflammatory disease
Source: Nat Commun. 2026 May 22;17:6726. doi: 10.1038/s41467-026-73350-3 (PMC13385917; doi:10.1038/s41467-026-73350-3)
Supplement: Supplementary file 4 — Source Data [file 41467_2026_73350_MOESM4_ESM.zip › Source data revised/Carriere_Statistical_Source Data Supplementary Fig 1.xlsx]

## Sheet: ED Fig 1a
mRNA
	Ctrl			TRIM21 KO
IL1B	2.1	2	2.2	7.9	8.4	7.6
IL18	0.8	0.8	0.9	0.9	0.7	1
TNF	1.2	1.2	1.3	2.8	2.6	2.9
NLRP3	0.7	0.7	0.7	0.9	0.9	0.5
ASC	1.1	0.9	1	1.2	1.2	1
CASP1	0.72	0.77		1.23	1.16
mean values
	Ctrl	TRIM21 KO
IL1B	2.1	7.96667
IL18	0.833333	0.866667
TNF	1.23333	2.76667
NLRP3	0.7	0.766667
ASC	1	1.13333
CASP1	0.745	1.195

## Sheet: ED Fig 1c
THP-1
	siRNA Ctrl						siRNA TRIM21
LPS	0	0	0	0	0	0	0	0	8.99281	0	0	0
LPS+ATP	321.493	285.522	355.216	370.953	213.579	429.406	125.899	101.169	85.4317	161.87	123.651	98.9209
mean values
	siRNA Ctrl	siRNA TRIM21
LPS	0	1.4988
LPS+ATP	329.361	116.157
MF
	siRNA Ctrl			siRNA TRIM21
LPS	173.333	6.66667	16.6667	176.667	123.333	20
LPS+ATP	510	513.333	613.333	320	233.333	0
mean values
	siRNA Ctrl	siRNA TRIM21
LPS	65.5555	106.667
LPS+ATP	545.556	184.444

## Sheet: ED Fig 1e
IL-1b
IL-1b+Casp1	0.058	0.079	0.099
IL-1b+Casp1+ASC	0.191	0.093	0.157
IL-1b+Casp1+ASC+NLRP3	0.276	0.48	0.309
IL-1b+Casp1+ASC+NLRP3+TRIM21	0.759	0.807	0.61
mean values
IL-1b+Casp1	0.0786667
IL-1b+Casp1+ASC	0.147
IL-1b+Casp1+ASC+NLRP3	0.355
IL-1b+Casp1+ASC+NLRP3+TRIM21	0.725333
