# Supplementary material for: TRIM21 facilitates inflammasome assembly and contributes to autoinflammatory disease
Source: Nat Commun. 2026 May 22;17:6726. doi: 10.1038/s41467-026-73350-3 (PMC13385917; doi:10.1038/s41467-026-73350-3)
Supplement: Supplementary file 4 — Source Data [file 41467_2026_73350_MOESM4_ESM.zip › Source data revised/Carriere_Statistical_Source Data Supplementary Fig 2.xlsx]

## Sheet: Fig ED 2b
mRNA
	TRIM21 fl/+			TRIM21 fl/+ CreL			TRIM21 fl/+ LPS			TRIM21 fl/+ CreL LPS
Trim21	1	1.18214	1.09225	0.732796	0.601021	0.556826	15.024	14.8275	15.3376	7.86563	8.62725	7.69943
Asc	1	1.08613	1.08373	0.39902	0.426446	0.543267	0.388073	0.400729	0.395158	0.189741	0.18103	0.192363
Nlrp3	1	1.01854	1.0691	0.856802	0.833372	1.21288	5.77452	5.42234	6.79136	5.47225	4.62964	4.90244
Il1b	1	0.837987	0.815807	1.02252	1.18537	1.38754	302.753	317.255	303.068	231.746	250.975	299.124
Il18	1	1.15149	0.968551	0.606102	0.494977	0.546174	5.96987	4.55831	7.45496	4.82691	7.80501	9.78655
mean values
	TRIM21 fl/+	TRIM21 fl/+ CreL	TRIM21 fl/+ LPS	TRIM21 fl/+ CreL LPS
Trim21	1.09146	0.630214	15.063	8.0641
Asc	1.05662	0.456244	0.394653	0.187711
Nlrp3	1.02921	0.967684	5.99607	5.00144
Il1b	0.884598	1.19848	307.692	260.615
Il18	1.04001	0.549084	5.99438	7.47282

## Sheet: Fig ED 2c
IL-1b
	WT			TRIM21 KO			NLRP3 KO
untreated	8.0562	8.5329	8.1516	7.0552	6.8168	8.0086	7.9609	7.3412	7.2458
Pam3	8.0562	7.7702	8.8666	7.3889	7.4842	8.7713	7.9609	7.5795	7.5795
Pam3+Nig 30 min	266.883	262.642	266.636	34.3156	27.3637	33.7239	7.6421	7.0505	7.6914
Pam3+Nig 60 min	544.231	542.4	536.717	139.525	105.619	142.222	7.7541	7.3688	7.7541
mean values
	WT	TRIM21 KO	NLRP3 KO
untreated	8.2469	7.29353	7.51597
Pam3	8.231	7.88147	7.70663
Pam3+Nig 30 min	265.387	31.8011	7.46133
Pam3+Nig 60 min	541.116	129.122	7.62567
TNF
	WT			TRIM21 KO			NLRP3 KO
untreated	18.263	16.2927	16.8989	14.8529	14.3982	16.0654	15.0044	14.5498	15.0802
Pam3+Nig 30 min	1568.49	1527.88	1504.76	1384.27	1159.74	1475.89	1334.18	1358.66	1362.6
mean values
	WT	TRIM21 KO	NLRP3 KO
untreated	17.1515	15.1055	14.8781
Pam3+Nig 30 min	1533.71	1339.97	1351.81

## Sheet: Fig ED 2e
IL-1b
	WT		Cas9				TRIM21 KO				NLRP3 KO
untreated	43.2608	39.8544	31.9473	30.5286	30.7913	30.0557	23.9584	23.1245	22.7397	21.9058	95.175	91.5656
Pam3	38.3995	39.1485	31.171	31.171	31.5911	32.0532	21.283	20.7958	20.8214	20.7701	114.67	125.301
Pam3+Nig	1897.74	1384.25	1457.28	1705.06	1576.06	1749.75	933.438	506.468	406.665	924.568	123.125	121.338
mean values
	WT	Cas9	TRIM21 KO	NLRP3 KO
untreated	41.5576	30.8307	22.9321	93.3703
Pam3	38.774	31.4966	20.9176	119.985
Pam3+Nig	1641	1622.04	692.785	122.231

## Sheet: Fig ED 2g
survival
Hours	TRIM21 fl/+	TRIM21 fl/+ CreL
20	1
20	1
20		1
20	1
20	1
24	1
24		1
36		1
48
60
72		1
96		0
mean values
	TRIM21 fl/+	TRIM21 fl/+ CreL
LPS	20	36

## Sheet: Fig ED 2h
survival
Hours	TRIM21 fl/+	TRIM21 fl/+ CreL
20		1
20	1
20	1
20	1
20	1
24		1
24	1
24	1
36		1
48	1
60	1
60		1
72	1
72	1
72		1
96		0
96		0
96		0
96		0
96		0
mean values
	TRIM21 fl/+	TRIM21 fl/+ CreL
LPS	24	84
