# Supplementary material for: TRIM21 facilitates inflammasome assembly and contributes to autoinflammatory disease
Source: Nat Commun. 2026 May 22;17:6726. doi: 10.1038/s41467-026-73350-3 (PMC13385917; doi:10.1038/s41467-026-73350-3)
Supplement: Supplementary file 4 — Source Data [file 41467_2026_73350_MOESM4_ESM.zip › Source data revised/Carriere_Statistical_Source Data Supplementary Fig 3.xlsx]

## Sheet: Fig ED 3b
mean values
	Ctrl	TRIM21 KO	NLRP3 KO
Ctrl	0.1	0.09	0.04
Pam	0.1	0.9	0.07
Pam+Nig	23.2	3.71	0.03

## Sheet: Fig ED 3c
mean values
	gCTRL	gCTRL LN	TRIM KO LN	ASC KO LN	NLRP3 KO LN
Ctrl	6570
LPS+Nig		57250	7660	2570	2228
