# Supplementary material for: TRIM21 facilitates inflammasome assembly and contributes to autoinflammatory disease
Source: Nat Commun. 2026 May 22;17:6726. doi: 10.1038/s41467-026-73350-3 (PMC13385917; doi:10.1038/s41467-026-73350-3)
Supplement: Supplementary file 4 — Source Data [file 41467_2026_73350_MOESM4_ESM.zip › Source data revised/Carriere_Statistical_Source Data Supplementary Fig 4.xlsx]

## Sheet: Fig ED 4b
mean values
	Ctrl	ASC KD	NLRP3 KO
Ctrl	0.07	0.18	0.03
Pam	0.03	0.18	0.04
Pam+Nig	7.18	0.19	0.02
